# Supplementary material for: Closely-related Borrelia burgdorferi (sensu stricto) strains exhibit similar fitness in single infections and asymmetric competition in multiple infections
Source: Parasit Vectors. 2017 Feb 6;10:64. doi: 10.1186/s13071-016-1964-9 (PMC5292797; doi:10.1186/s13071-016-1964-9)
Supplement: Additional file 1: — Data from laboratory infections used in statistical analyses. (CSV 4 kb) [file 13071_2016_1964_MOESM1_ESM.csv]

Group	Strains	Xeno	DAY	MouseID	TicksInf_206	TicksInf_734	Coinf	Tot206	Tot734
A	206-206	1	7	PL 1111	18	NA	NA	18	NA
A	206-206	1	7	PL 1112	19	NA	NA	19	NA
A	206-206	1	7	PL 1132	17	NA	NA	17	NA
A	206-206	1	7	PL 1133	20	NA	NA	20	NA
C	206-734	1	7	PL 1113	16	NA	NA	16	NA
C	206-734	1	7	PL 1121	8	NA	NA	8	NA
C	206-734	1	7	PL 1136	18	NA	NA	18	NA
C	206-734	1	7	PL 1137	20	NA	NA	20	NA
E	206only	1	7	PL 1128	13	NA	NA	13	NA
E	206only	1	7	PL 1129	13	NA	NA	13	NA
E	206only	1	7	PL 1140	19	NA	NA	19	NA
E	206only	1	7	PL 1141	20	NA	NA	20	NA
B	734-734	1	7	PL 1119	NA	15	NA	NA	15
B	734-734	1	7	PL 1134	NA	18	NA	NA	18
B	734-734	1	7	PL 1135	NA	19	NA	NA	19
B	734-734	1	7	PL 1123	NA	20	NA	NA	20
D	734-206	1	7	PL 1127	NA	15	NA	NA	15
D	734-206	1	7	PL 1138	NA	20	NA	NA	20
D	734-206	1	7	PL 1139	NA	20	NA	NA	20
F	734only	1	7	PL 1130	NA	15	NA	NA	15
F	734only	1	7	PL 1131	NA	11	NA	NA	11
F	734only	1	7	PL 1142	NA	19	NA	NA	19
F	734only	1	7	PL 1143	NA	19	NA	NA	19
A	206-206	2	14	PL 1111	20	NA	NA	20	NA
A	206-206	2	14	PL 1112	17	NA	NA	17	NA
A	206-206	2	14	PL 1132	20	NA	NA	20	NA
A	206-206	2	14	PL 1133	20	NA	NA	20	NA
C	206-734	2	14	PL 1113	20	NA	NA	20	NA
C	206-734	2	14	PL 1121	19	NA	NA	19	NA
C	206-734	2	14	PL 1136	20	NA	NA	20	NA
C	206-734	2	14	PL 1137	20	NA	NA	20	NA
E	206only	2	14	PL 1128	17	NA	NA	17	NA
E	206only	2	14	PL 1129	20	NA	NA	20	NA
E	206only	2	14	PL 1140	20	NA	NA	20	NA
E	206only	2	14	PL 1141	20	NA	NA	20	NA
B	734-734	2	14	PL 1119	NA	19	NA	NA	19
B	734-734	2	14	PL 1134	NA	20	NA	NA	20
B	734-734	2	14	PL 1135	NA	20	NA	NA	20
B	734-734	2	14	PL 1123	NA	15	NA	NA	15
D	734-206	2	14	PL 1127	NA	20	NA	NA	20
D	734-206	2	14	PL 1138	NA	20	NA	NA	20
D	734-206	2	14	PL 1139	NA	20	NA	NA	20
F	734only	2	14	PL 1130	NA	18	NA	NA	18
F	734only	2	14	PL 1131	NA	19	NA	NA	19
F	734only	2	14	PL 1143	NA	20	NA	NA	20
A	206-206	3	28	PL 1111	20	NA	NA	20	NA
A	206-206	3	28	PL 1112	20	NA	NA	20	NA
A	206-206	3	28	PL 1132	18	NA	NA	18	NA
A	206-206	3	28	PL 1133	20	NA	NA	20	NA
E	206only	3	28	PL 1128	15	NA	NA	15	NA
E	206only	3	28	PL 1129	16	NA	NA	16	NA
E	206only	3	28	PL 1140	20	NA	NA	20	NA
E	206only	3	28	PL 1141	19	NA	NA	19	NA
B	734-734	3	28	PL 1119	NA	13	NA	NA	13
B	734-734	3	28	PL 1134	NA	20	NA	NA	20
B	734-734	3	28	PL 1135	NA	15	NA	NA	15
B	734-734	3	28	PL 1123	NA	19	NA	NA	19
F	734only	3	28	PL 1130	NA	14	NA	NA	14
F	734only	3	28	PL 1131	NA	19	NA	NA	19
F	734only	3	28	PL 1143	NA	13	NA	NA	13
C	206-734	3	28	PL 1113	15	0	4	19	4
C	206-734	3	28	PL 1121	13	0	7	20	7
C	206-734	3	28	PL 1136	5	0	15	20	15
C	206-734	3	28	PL 1137	12	1	5	17	6
D	734-206	3	28	PL 1127	0	12	6	6	18
D	734-206	3	28	PL 1138	3	8	9	12	17
D	734-206	3	28	PL 1139	0	16	0	0	16
A	206-206	4	35	PL 1111	18	NA	NA	18	NA
A	206-206	4	35	PL 1112	19	NA	NA	19	NA
A	206-206	4	35	PL 1132	20	NA	NA	20	NA
A	206-206	4	35	PL 1133	19	NA	NA	19	NA
E	206only	4	35	PL 1128	18	NA	NA	18	NA
E	206only	4	35	PL 1129	20	NA	NA	20	NA
E	206only	4	35	PL 1140	20	NA	NA	20	NA
E	206only	4	35	PL 1141	17	NA	NA	17	NA
B	734-734	4	35	PL 1119	NA	16	NA	NA	16
B	734-734	4	35	PL 1134	NA	19	NA	NA	19
B	734-734	4	35	PL 1123	NA	20	NA	NA	20
F	734only	4	35	PL 1130	NA	15	NA	NA	15
F	734only	4	35	PL 1131	NA	17	NA	NA	17
F	734only	4	35	PL 1143	NA	18	NA	NA	18
C	206-734	4	35	PL 1113	2	0	18	20	18
C	206-734	4	35	PL 1121	6	3	9	15	12
C	206-734	4	35	PL 1136	3	2	15	18	17
C	206-734	4	35	PL 1137	2	0	17	19	17
D	734-206	4	35	PL 1127	2	9	7	9	16
D	734-206	4	35	PL 1138	4	5	7	11	12
D	734-206	4	35	PL 1139	0	15	0	0	15
A	206-206	5	49	PL 1111	14	NA	NA	14	NA
A	206-206	5	49	PL 1112	18	NA	NA	18	NA
A	206-206	5	49	PL 1132	14	NA	NA	14	NA
A	206-206	5	49	PL 1133	6	NA	NA	6	NA
E	206only	5	49	PL 1128	7	NA	NA	7	NA
E	206only	5	49	PL 1129	18	NA	NA	18	NA
E	206only	5	49	PL 1140	18	NA	NA	18	NA
E	206only	5	49	PL 1141	10	NA	NA	10	NA
B	734-734	5	49	PL 1119	NA	16	NA	NA	16
B	734-734	5	49	PL 1134	NA	7	NA	NA	7
B	734-734	5	49	PL 1123	NA	9	NA	NA	9
F	734only	5	49	PL 1130	NA	3	NA	NA	3
F	734only	5	49	PL 1131	NA	17	NA	NA	17
F	734only	5	49	PL 1143	NA	8	NA	NA	8
C	206-734	5	49	PL 1113	0	12	0	0	12
C	206-734	5	49	PL 1121	0	8	12	12	20
C	206-734	5	49	PL 1136	0	11	3	3	14
C	206-734	5	49	PL 1137	0	16	1	1	17
D	734-206	5	49	PL 1127	6	2	9	15	11
D	734-206	5	49	PL 1138	3	3	3	6	6
D	734-206	5	49	PL 1139	0	9	0	0	9
