# Supplementary material for: Closely-related Borrelia burgdorferi (sensu stricto) strains exhibit similar fitness in single infections and asymmetric competition in multiple infections
Source: Parasit Vectors. 2017 Feb 6;10:64. doi: 10.1186/s13071-016-1964-9 (PMC5292797; doi:10.1186/s13071-016-1964-9)
Supplement: Additional file 2: — Model code for simulation of strain persistence. (R 3 kb) [file 13071_2016_1964_MOESM2_ESM.r]

##### Read transmission efficiency data #####
Mean206 <- read.table("~/Desktop/Research/silico/diseases/data/coinfection/Mean206.txt", header=TRUE)
Mean734 <- read.table("~/Desktop/Research/silico/diseases/data/coinfection/Mean734.txt", header=TRUE)
MeanCo <- read.table("~/Desktop/Research/silico/diseases/data/coinfection/MeanCo.txt", header=TRUE)

##### Parameters #####
Nm <- 100 # number of mice in each generation
k_max <- 100 # number of repeated experiments
seed_max <- 10000
P <- seq(0, 1, 0.1) # the probability of getting strain LG734 from a coinected nymph

##### Main #####
Larva <- c()
Mouse <- c()

for (p in P) {
  Larva_Dist <- c()
  Mouse_Dist <- c()
  
  for (seed in 1:seed_max) {
    set.seed(seed)

    ## initial conditions
    larva_dist <- c(BL206=914, LG734=792, "CO-infection"=147, "NON"=327)
    mouse_dist <- c("BL206-BL206"=4,"BL206-LG734"=4,"BL206-NON"=4,"LG734-BL206"=4,"LG734-LG734"=4,"LG734-NON"=4,"NON-BL206"=0,"NON-LG734"=0,"NON-NON"=0)
    
    for (k in 1:k_max) {
      strain_dist <- c(larva_dist[1]+larva_dist[3]*(1-p), larva_dist[2]+larva_dist[3]*p, larva_dist[4]) / sum(larva_dist) #the probability of a host with 206 or 734 
      nymph1 <- sample(3, Nm, prob = strain_dist, replace = T)
      nymph2 <- sample(3, Nm, prob = strain_dist, replace = T)
      mouse <- (nymph1-1)*3 + nymph2
      mouse_dist <- c(sum(mouse==1), sum(mouse==2), sum(mouse==3), sum(mouse==4), sum(mouse==5), sum(mouse==6), sum(mouse==7) ,sum(mouse==8), sum(mouse==9))
      
      larva_dist <- 0
      for (s in 1:8) {
        for (d in 1:5) {
          larvae <- sample(1:4, 20 * mouse_dist[s], prob = c(Mean206[s,d], Mean734[s,d], MeanCo[s,d], 1-Mean206[s,d]-Mean734[s,d]-MeanCo[s,d]), replace = T)
          larva_dist <- larva_dist + c(sum(larvae==1), sum(larvae==2), sum(larvae==3), sum(larvae==4))
        }
      }  
    }
    Larva_Dist <- rbind(Larva_Dist, c(seed, larva_dist/sum(larva_dist)))
    Mouse_Dist <- rbind(Mouse_Dist, c(seed, mouse_dist/sum(mouse_dist)))
  }
  Larva <- rbind(Larva, c(p, mean(Larva_Dist[,2]), mean(Larva_Dist[,3]), mean(Larva_Dist[,4]), mean(Larva_Dist[,5])))
  Mouse <- rbind(Mouse, c(p, mean(Mouse_Dist[,4])+mean(Mouse_Dist[,8]), mean(Mouse_Dist[,7])+mean(Mouse_Dist[,9]), mean(Mouse_Dist[,2]), mean(Mouse_Dist[,6]), mean(Mouse_Dist[,3]), mean(Mouse_Dist[,5]), mean(Mouse_Dist[,10])))
}

Larva 
Mouse

##### plot #####
plot(Larva[,1], Larva[,2], type="o", pch=16, col="blue", lwd=3, ylim=c(0,1), main="Larva", xlab="prob of having a LG734 mouse from a coinfected nymph", ylab="Frequency")
lines(Larva[,1], Larva[,3], type="o", pch=16, col="red", lwd=3)
lines(Larva[,1], Larva[,4], type="o", pch=16, col="purple", lwd=3)
lines(Larva[,1], Larva[,5], type="o", pch=16, col="green", lwd=3)
legend(1.03,0.5,c("BL206","LG734","Co-infection","Non-infection"),lty=c(1,1),lwd=c(3,3,3,3),col=c("blue","red","purple","green"),bty = "n")

par(mar=c(5.1, 4.1, 4.1, 8), xpd=TRUE)
plot(Mouse[,1], Mouse[,8], type="o", pch=16, col="black", lwd=3, ylim=c(0,1), main="Mouse", xlab="prob of having a LG734 mouse from a coinfected nymph", ylab="Frequency")
lines(Mouse[,1], Mouse[,2], type="o", pch=16, col="blue", lwd=3)
lines(Mouse[,1], Mouse[,3], type="o", pch=16, col="red", lwd=3)
lines(Mouse[,1], Mouse[,4], type="o", pch=16, col="darkblue", lwd=3)
lines(Mouse[,1], Mouse[,5], type="o", pch=16, col="red3", lwd=3)
lines(Mouse[,1], Mouse[,6], type="o", pch=16, col="purple", lwd=3)
lines(Mouse[,1], Mouse[,7], type="o", pch=16, col="purple4", lwd=3)
legend(1.05,0.7,c("206only","734only","206-206","734-734","206-734","734-206","Uninfected"),lty=c(1,1),lwd=c(3,3,3,3,3,3,3,3,3),col=c("blue","red","darkblue","red3","purple","purple4","black"),bty = "n")

##### export #####
write.table(Larva, "~/Desktop/Research/silico/diseases/data/coinfection/Larva_distribution.txt", row.names = FALSE, col.names = FALSE)
write.table(Mouse, "~/Desktop/Research/silico/diseases/data/coinfection/Mouse_distribution.txt", row.names = FALSE, col.names = FALSE)
